# Supplementary material for: Cu(II)/Guanidine Functionalized Disiloxane Complex of Supramolecular Structures for Visible Light-Driven Photocatalysis of Congo Red
Source: Polymers (Basel). 2022 Feb 20;14(4):817. doi: 10.3390/polym14040817 (PMC8963006; doi:10.3390/polym14040817)
Supplement: Supplementary file 1 [file polymers-14-00817-s001.zip]

Archive with 1 entries (1 files):
- polymers-1600717-supplementary.pdf
